# Supplementary material for: Mediterranean Diet Compliance Is Related with Lower Prevalence of Perceived Stress and Poor Sleep Quality in University Students: A Cross-Sectional Study in Greece
Source: Nutrients. 2025 Jun 30;17(13):2174. doi: 10.3390/nu17132174 (PMC12252162; doi:10.3390/nu17132174)
Supplement: Supplementary file 1 [file nutrients-17-02174-s001.zip]

Archive with 1 entries (1 files):
- nutrients-3726532-supplementary.pdf
